# Supplementary material for: Fluorescently Tagged CCL19 and CCL21 to Monitor CCR7 and ACKR4 Functions
Source: Int J Mol Sci. 2018 Dec 4;19(12):3876. doi: 10.3390/ijms19123876 (PMC6321256; doi:10.3390/ijms19123876)
Supplement: Supplementary file 1 [file ijms-19-03876-s001.zip]

Archive with 5 entries (5 files):
- med2.avi
- med3.avi
- med4.avi
- med5.avi
- med1.avi
